# Supplementary material for: Effectively Identifying eQTLs from Multiple Tissues by Combining Mixed Model and Meta-analytic Approaches
Source: PLoS Genet. 2013 Jun 13;9(6):e1003491. doi: 10.1371/journal.pgen.1003491 (PMC3681686; doi:10.1371/journal.pgen.1003491)
Supplement: Table S1 — Information on genotyped SNPs (chromosome, ID, and position). (XLS) [file pgen.1003491.s009.xls]

## Sheet: Sheet1
Chr	JAX SNP ID	Position
1	01-009072542-M	9072542
1	01-026072256-M	26072256
1	01-046003967-M	46003967
1	01-066294607-M	66294607
1	01-086182722-M	86182722
1	01-102073421-M	102073421
1	01-122978406-M	122978406
1	01-143006008-M	143006008
1	01-162977516-M	162977516
1	01-178047781-M	178047781
1	01-191156060-M	191156060
2	02-011117260-M	11117260
2	02-030149715-M	30149715
2	02-050206336-M	50206336
2	02-069853291-N	69853291
2	02-078062303-M	78062303
2	02-113220302-M	113220302
2	02-133158154-M	133158154
2	02-152934935-M	152934935
2	02-166115846-M	166115846
2	02-176114999-M	176114999
3	03-012164654-M	12164654
3	03-032431792-M	32431792
3	03-053161686-M	53161686
3	03-074327277-M	74327277
3	03-098415492-M	98415492
3	03-118275656-M	118275656
3	03-136177436-M	136177436
3	03-148111378-M	148111378
3	03-158497808-M	158497808
4	04-008229128-M	8229128
4	04-026216998-M	26216998
4	04-039199957-M	39199957
4	04-053065200-M	53065200
4	04-061409675-M	61409675
4	04-081111774-M	81111774
4	04-103933951-M	103933951
4	04-125988404-M	125988404
4	04-145870512-M	145870512
5	05-008305854-N	8305854
5	05-023890459-M	23890459
5	05-043353028-N	43353028
5	05-065734378-N	65734378
5	05-087190262-M	87190262
5	05-107871207-M	107871207
5	05-128944450-M	128944450
5	05-143026004-M	143026004
6	06-006933444-M	6933444
6	06-020075608-M	20075608
6	06-036210417-N	36210417
6	06-054001088-M	54001088
6	06-076285738-M	76285738
6	06-091998787-M	91998787
6	06-107618320-N	107618320
6	06-122941044-M	122941044
6	06-136943848-M	136943848
7	07-006208019-M	6208019
7	07-022997618-M	22997618
7	07-043206744-N	43206744
7	07-064095712-M	64095712
7	07-084052305-M	84052305
7	07-106153798-M	106153798
7	07-124090029-M	124090029
8	08-009110239-M	9110239
8	08-025034424-M	25034424
8	08-039133894-M	39133894
8	08-067470102-N	67470102
8	08-093120105-M	93120105
8	08-103169720-M	103169720
8	08-115109448-M	115109448
9	09-008979920-M	8979920
9	09-020768402-M	20768402
9	09-032867340-M	32867340
9	09-049086467-N	49086467
9	09-067826343-M	67826343
9	09-087760212-M	87760212
9	09-108481873-N	108481873
9	09-123174839-N	123174839
10	10-006702399-N	6702399
10	10-027070647-M	27070647
10	10-053898997-M	53898997
10	10-083144168-M	83144168
10	10-094049193-M	94049193
10	10-118769726-M	118769726
11	11-011378766-M	11378766
11	11-039194893-M	39194893
11	11-059502265-N	59502265
11	11-070331570-M	70331570
11	11-083523677-M	83523677
11	11-102928307-N	102928307
11	11-108428031-M	108428031
11	11-115546745-M	115546745
12	12-011234798-M	11234798
12	12-034563785-M	34563785
12	12-058516798-M	58516798
12	12-081758527-M	81758527
12	12-093343521-M	93343521
12	12-107536049-N	107536049
13	13-009820324-M	9820324
13	13-030913320-M	30913320
13	13-052501751-N	52501751
13	13-076899044-M	76899044
13	13-084819885-M	84819885
13	13-101929792-M	101929792
14	14-008009104-M	8009104
14	14-029454175-N	29454175
14	14-054014360-M	54014360
14	14-068974190-M	68974190
14	14-099172131-M	99172131
15	15-010846345-N	10846345
15	15-033125499-M	33125499
15	15-052940678-M	52940678
15	15-071973707-N	71973707
15	15-083914758-M	83914758
15	15-091291275-M	91291275
16	16-009050448-C	9050448
16	16-023556594-C	23556594
16	16-035239412-C	35239412
16	16-056118825-C	56118825
16	16-075684315-C	75684315
16	16-095103053-C	95103053
17	17-008378982-M	8378982
17	17-027262193-M	27262193
17	17-048262313-M	48262313
17	17-066532305-N	66532305
17	17-082297869-M	82297869
18	18-022053385-M	22053385
18	18-043081750-M	43081750
18	18-056903229-M	56903229
18	18-063144592-M	63144592
18	18-078158450-M	78158450
19	19-018239318-M	18239318
19	19-028450057-M	28450057
19	19-038092479-M	38092479
19	19-054115869-M	54115869
X	X-008280846-M	8280846
X	X-037475490-M	37475490
X	X-060478145-M	60478145
X	X-088983795-M	88983795
X	X-109677875-M	109677875
